# Supplementary material for: Phylogenetic implications of the complete mitochondrial genome of Ogcogastersegmentator (Westwood, 1847) and first record of the genus Ogcogaster Westwood, 1847 from China (Neuroptera, Myrmeleontidae, Ascalaphinae)
Source: Biodivers Data J. 2022 Jul 7;10:e85742. doi: 10.3897/BDJ.10.e85742 (PMC9848574; doi:10.3897/BDJ.10.e85742)
Supplement: XML Treatment for Ogcogaster [file BDJ.10.e85742-treatment1.xml]

<!DOCTYPE tp:taxon-treatment
  PUBLIC "-//TaxonX//DTD Taxonomic Treatment Publishing DTD v0 20100105//EN" "tax-treatment-NSO.dtd">
<tp:taxon-treatment xmlns:tp="http://www.plazi.org/taxpub"><tp:treatment-meta><mixed-citation publication-type="journal"><person-group><name><surname>Wu</surname><given-names>Jingyu</given-names></name><name><surname>Zheng</surname><given-names>Yuchen</given-names></name><name><surname>Liu</surname><given-names>Xingyue</given-names></name></person-group><article-title>Phylogenetic implications of the complete mitochondrial genome of <italic><tp:taxon-name><tp:taxon-name-part taxon-name-part-type="genus" reg="Ogcogaster">Ogcogaster</tp:taxon-name-part><tp:taxon-name-part taxon-name-part-type="species" reg="segmentator">segmentator</tp:taxon-name-part></tp:taxon-name></italic> (Westwood, 1847) and first record of the genus <italic><tp:taxon-name><tp:taxon-name-part taxon-name-part-type="genus" reg="Ogcogaster">Ogcogaster</tp:taxon-name-part></tp:taxon-name></italic> Westwood, 1847 from China (<tp:taxon-name><tp:taxon-name-part taxon-name-part-type="order">Neuroptera</tp:taxon-name-part></tp:taxon-name>, <tp:taxon-name><tp:taxon-name-part taxon-name-part-type="family">Myrmeleontidae</tp:taxon-name-part></tp:taxon-name>, <tp:taxon-name><tp:taxon-name-part taxon-name-part-type="subfamily">Ascalaphinae</tp:taxon-name-part></tp:taxon-name>)</article-title><source>Biodivers Data J</source><day>07</day><month>07</month><year>2022</year><volume>10</volume><pub-id pub-id-type="doi">10.3897/BDJ.10.e85742</pub-id></mixed-citation></tp:treatment-meta><tp:nomenclature><tp:taxon-name>
            <object-id xmlns:xlink="http://www.w3.org/1999/xlink" content-type="arpha" xlink:type="simple">AFD7D703-133E-5897-84FB-7C28243CFCB4</object-id>
            <tp:taxon-name-part taxon-name-part-type="genus">Ogcogaster</tp:taxon-name-part>
          </tp:taxon-name><tp:taxon-authority>Westwood, 1847</tp:taxon-authority><tp:nomenclature-citation-list><tp:nomenclature-citation><tp:taxon-name>
                <tp:taxon-name-part taxon-name-part-type="genus" reg="Ogcogaster">Ogcogaster</tp:taxon-name-part>
              </tp:taxon-name><comment> Westwood, 1847 Type species: <tp:taxon-name><tp:taxon-name-part taxon-name-part-type="genus" reg="Ascalaphus">Ascalaphus</tp:taxon-name-part> (<tp:taxon-name-part taxon-name-part-type="subgenus" reg="Ogcogaster">Ogcogaster</tp:taxon-name-part>) <tp:taxon-name-part taxon-name-part-type="species" reg="tessellatus">tessellatus</tp:taxon-name-part></tp:taxon-name> <xref ref-type="bibr" rid="B7841909">Westwood 1847</xref>: 69. Designated by <xref ref-type="bibr" rid="B7841725">van der Weele 1908</xref>: 253.</comment></tp:nomenclature-citation><tp:nomenclature-citation><tp:taxon-name>
                <tp:taxon-name-part taxon-name-part-type="genus" reg="Horischema">Horischema</tp:taxon-name-part>
              </tp:taxon-name><comment> Mészáros &amp; Ábrahám, 2003 Type species: <italic><tp:taxon-name><tp:taxon-name-part taxon-name-part-type="genus" reg="Horischema">Horischema</tp:taxon-name-part><tp:taxon-name-part taxon-name-part-type="species" reg="ronkayorum">ronkayorum</tp:taxon-name-part></tp:taxon-name></italic> <xref ref-type="bibr" rid="B7837246">Mészáros and Ábrahám 2003</xref>: 341. Original designation. Synonymised by <xref ref-type="bibr" rid="B7837171">Hassan and Liu 2021</xref>: 427.</comment></tp:nomenclature-citation><tp:nomenclature-citation><tp:taxon-name>
                <tp:taxon-name-part taxon-name-part-type="genus" reg="Perissoschema">Perissoschema</tp:taxon-name-part>
              </tp:taxon-name><comment> Mészáros &amp; Ábrahám, 2003 Type species: <italic><tp:taxon-name><tp:taxon-name-part taxon-name-part-type="genus" reg="Perissoschema">Perissoschema</tp:taxon-name-part><tp:taxon-name-part taxon-name-part-type="species" reg="evae">evae</tp:taxon-name-part></tp:taxon-name></italic> <xref ref-type="bibr" rid="B7837246">Mészáros and Ábrahám 2003</xref>: 346. Original designation. Synonymised by <xref ref-type="bibr" rid="B7837171">Hassan and Liu 2021</xref>: 427.</comment></tp:nomenclature-citation><tp:nomenclature-citation><tp:taxon-name>
                <tp:taxon-name-part taxon-name-part-type="genus">Ogcogaster</tp:taxon-name-part>
              </tp:taxon-name><tp:type-species><tp:taxon-name><tp:taxon-name-part taxon-name-part-type="genus">Ascalaphus</tp:taxon-name-part> (<tp:taxon-name-part taxon-name-part-type="subgenus">Ogcogaster</tp:taxon-name-part>) <tp:taxon-name-part taxon-name-part-type="species">segmentator</tp:taxon-name-part></tp:taxon-name></tp:type-species><comment> Westwood, 1847</comment></tp:nomenclature-citation></tp:nomenclature-citation-list></tp:nomenclature><tp:treatment-sec sec-type="Diagnosis"><title>Diagnosis</title><p>Forewing length: 25–40 mm, hind-wing length: 21–35 mm. Antenna nearly 3/4 as long as forewing. Gena wide. Crossveins in costal area of both wings each with a dark brown marking. Brownish marking posteriad pterostigma in hind-wings. Poststigmal area generally with two rows of cells. Abdomen short, nearly half as long as hind-wing. Male ectoproct elongated, slightly curved, distally swollened with some stout setae, extending ventrally.</p></tp:treatment-sec><tp:treatment-sec sec-type="Distribution"><title>Distribution</title><p>China, Cambodia, Nepal, India, Pakistan.</p></tp:treatment-sec><ref-list><ref id="B7841909"><element-citation xmlns:xlink="http://www.w3.org/1999/xlink" publication-type="book" xlink:type="simple"><person-group person-group-type="author"><name name-style="western"><surname>Westwood</surname><given-names>J. O.</given-names></name></person-group><year>1847</year><source>The cabinet of oriental entomology; being a selection of the rarer and more beautiful species of insects, natives of India and the adjacent islands. The greater portion of which are now, for the first time, described and figured.</source><publisher-name>Smith</publisher-name><publisher-loc>London</publisher-loc><size units="page">88</size></element-citation></ref><ref id="B7841725"><element-citation xmlns:xlink="http://www.w3.org/1999/xlink" publication-type="article" xlink:type="simple"><person-group person-group-type="author"><name name-style="western"><surname>van der Weele</surname><given-names>H. W.</given-names></name></person-group><year>1908</year><article-title>Ascalaphiden.</article-title><source>Collections Zoologiques du Baron Edm. de Selys Longchamps, Catalogue Systématique et Descriptif</source><volume>8</volume><fpage>1</fpage><lpage>326</lpage></element-citation></ref><ref id="B7837246"><element-citation xmlns:xlink="http://www.w3.org/1999/xlink" publication-type="article" xlink:type="simple"><person-group person-group-type="author"><name name-style="western"><surname>Mészáros</surname><given-names>Z.</given-names></name><name name-style="western"><surname>Ábrahám</surname><given-names>L.</given-names></name></person-group><year>2003</year><article-title>Ascalaphid studies II. New genera and species of tribe <tp:taxon-name><tp:taxon-name-part taxon-name-part-type="tribe">Ascalaphini</tp:taxon-name-part></tp:taxon-name> Weele 1908 from Palaearctic region (<tp:taxon-name><tp:taxon-name-part taxon-name-part-type="order">Neuroptera</tp:taxon-name-part></tp:taxon-name>: <tp:taxon-name><tp:taxon-name-part taxon-name-part-type="family">Ascalaphidae</tp:taxon-name-part></tp:taxon-name>).</article-title><source>Acta Phytopathologica et Entomologica Hungarica:</source><fpage>341</fpage><lpage>350</lpage></element-citation></ref><ref id="B7837171"><element-citation xmlns:xlink="http://www.w3.org/1999/xlink" publication-type="article" xlink:type="simple"><person-group person-group-type="author"><name name-style="western"><surname>Hassan</surname><given-names>M. ASGHAR</given-names></name><name name-style="western"><surname>Liu</surname><given-names>X. YUE</given-names></name></person-group><year>2021</year><article-title>Taxonomic notes on owlflies from Pakistan (<tp:taxon-name><tp:taxon-name-part taxon-name-part-type="order">Neuroptera</tp:taxon-name-part></tp:taxon-name>: <tp:taxon-name><tp:taxon-name-part taxon-name-part-type="family">Myrmeleontidae</tp:taxon-name-part></tp:taxon-name>: <tp:taxon-name><tp:taxon-name-part taxon-name-part-type="subfamily">Ascalaphinae</tp:taxon-name-part></tp:taxon-name>)</article-title><source>Zootaxa</source><volume>4970</volume><issue>3</issue><fpage>401</fpage><lpage>452</lpage><pub-id pub-id-type="doi">10.11646/zootaxa.4970.3.1</pub-id></element-citation></ref></ref-list></tp:taxon-treatment>
