# Supplementary material for: Phylogenetic implications of the complete mitochondrial genome of Ogcogastersegmentator (Westwood, 1847) and first record of the genus Ogcogaster Westwood, 1847 from China (Neuroptera, Myrmeleontidae, Ascalaphinae)
Source: Biodivers Data J. 2022 Jul 7;10:e85742. doi: 10.3897/BDJ.10.e85742 (PMC9848574; doi:10.3897/BDJ.10.e85742)
Supplement: XML Treatment for Ogcogaster segmentator [file BDJ.10.e85742-treatment2.xml]

<!DOCTYPE tp:taxon-treatment
  PUBLIC "-//TaxonX//DTD Taxonomic Treatment Publishing DTD v0 20100105//EN" "tax-treatment-NSO.dtd">
<tp:taxon-treatment xmlns:tp="http://www.plazi.org/taxpub"><tp:treatment-meta><mixed-citation publication-type="journal"><person-group><name><surname>Wu</surname><given-names>Jingyu</given-names></name><name><surname>Zheng</surname><given-names>Yuchen</given-names></name><name><surname>Liu</surname><given-names>Xingyue</given-names></name></person-group><article-title>Phylogenetic implications of the complete mitochondrial genome of <italic><tp:taxon-name><tp:taxon-name-part taxon-name-part-type="genus" reg="Ogcogaster">Ogcogaster</tp:taxon-name-part><tp:taxon-name-part taxon-name-part-type="species" reg="segmentator">segmentator</tp:taxon-name-part></tp:taxon-name></italic> (Westwood, 1847) and first record of the genus <italic><tp:taxon-name><tp:taxon-name-part taxon-name-part-type="genus" reg="Ogcogaster">Ogcogaster</tp:taxon-name-part></tp:taxon-name></italic> Westwood, 1847 from China (<tp:taxon-name><tp:taxon-name-part taxon-name-part-type="order">Neuroptera</tp:taxon-name-part></tp:taxon-name>, <tp:taxon-name><tp:taxon-name-part taxon-name-part-type="family">Myrmeleontidae</tp:taxon-name-part></tp:taxon-name>, <tp:taxon-name><tp:taxon-name-part taxon-name-part-type="subfamily">Ascalaphinae</tp:taxon-name-part></tp:taxon-name>)</article-title><source>Biodivers Data J</source><day>07</day><month>07</month><year>2022</year><volume>10</volume><pub-id pub-id-type="doi">10.3897/BDJ.10.e85742</pub-id></mixed-citation></tp:treatment-meta><tp:nomenclature><tp:taxon-name>
            <object-id xmlns:xlink="http://www.w3.org/1999/xlink" content-type="arpha" xlink:type="simple">07750089-A4AB-5381-851A-58DA902C2895</object-id>
            <tp:taxon-name-part taxon-name-part-type="genus">Ogcogaster</tp:taxon-name-part>
            <tp:taxon-name-part taxon-name-part-type="species">segmentator</tp:taxon-name-part>
          </tp:taxon-name><tp:taxon-authority>(Westwood, 1847)</tp:taxon-authority><tp:nomenclature-citation-list><tp:nomenclature-citation><tp:taxon-name><tp:taxon-name-part taxon-name-part-type="genus" reg="Ascalaphus">Ascalaphus</tp:taxon-name-part> (<tp:taxon-name-part taxon-name-part-type="subgenus" reg="Ogcogaster">Ogcogaster</tp:taxon-name-part>) <tp:taxon-name-part taxon-name-part-type="species" reg="segmentator">segmentator</tp:taxon-name-part></tp:taxon-name><comment> Westwood, 1847 Type locality: East Indies (<xref ref-type="bibr" rid="B7841909">Westwood 1847</xref>: 69).</comment></tp:nomenclature-citation><tp:nomenclature-citation><tp:taxon-name>
                <tp:taxon-name-part taxon-name-part-type="genus" reg="Helicomitus">Helicomitus</tp:taxon-name-part>
                <tp:taxon-name-part taxon-name-part-type="species" reg="salvatoris">salvatoris</tp:taxon-name-part>
              </tp:taxon-name><comment> Navás, 1924 Type locality: India (Punjab, Kalka) (<xref ref-type="bibr" rid="B7841918">Navás 1924</xref>: 220). Synonymized by <xref ref-type="bibr" rid="B7935074">Sala de Castellarnau 1946</xref>: 120.</comment></tp:nomenclature-citation><tp:nomenclature-citation><tp:taxon-name>
                <tp:taxon-name-part taxon-name-part-type="genus" reg="Perissoschema">Perissoschema</tp:taxon-name-part>
                <tp:taxon-name-part taxon-name-part-type="species" reg="evae">evae</tp:taxon-name-part>
              </tp:taxon-name><comment> Mészáros &amp; Ábrahám, 2003 Type locality: Pakistan (Islamabad Capital Territory, Margalla Hills, Pir Sohawa) (<xref ref-type="bibr" rid="B7837246">Mészáros and Ábrahám 2003</xref>: 346). Synonymised by <xref ref-type="bibr" rid="B7837171">Hassan and Liu 2021</xref>: 427.</comment></tp:nomenclature-citation></tp:nomenclature-citation-list></tp:nomenclature><tp:treatment-sec sec-type="materials"><title>Materials</title><list list-type="alpha-lower" list-content="occurrences"><list-item><p><bold>Type status:</bold> <named-content xmlns:xlink="http://www.w3.org/1999/xlink" content-type="dwc:typeStatus" xlink:type="simple">Other material</named-content>. <bold>Occurrence:</bold> recordedBy: <named-content xmlns:xlink="http://www.w3.org/1999/xlink" content-type="dwc:recordedBy" xlink:type="simple">Yinghui Lin</named-content>; individualCount: <named-content xmlns:xlink="http://www.w3.org/1999/xlink" content-type="dwc:individualCount" xlink:type="simple">1</named-content>; sex: <named-content xmlns:xlink="http://www.w3.org/1999/xlink" content-type="dwc:sex" xlink:type="simple">female</named-content>; <bold>Taxon:</bold> class: <named-content xmlns:xlink="http://www.w3.org/1999/xlink" content-type="dwc:class" xlink:type="simple"><tp:taxon-name><tp:taxon-name-part taxon-name-part-type="class">Insecta</tp:taxon-name-part></tp:taxon-name></named-content>; order: <named-content xmlns:xlink="http://www.w3.org/1999/xlink" content-type="dwc:order" xlink:type="simple"><tp:taxon-name><tp:taxon-name-part taxon-name-part-type="order">Neuroptera</tp:taxon-name-part></tp:taxon-name></named-content>; family: <named-content xmlns:xlink="http://www.w3.org/1999/xlink" content-type="dwc:family" xlink:type="simple"><tp:taxon-name><tp:taxon-name-part taxon-name-part-type="family">Myrmeleontidae</tp:taxon-name-part></tp:taxon-name></named-content>; <bold>Location:</bold> country: <named-content xmlns:xlink="http://www.w3.org/1999/xlink" content-type="dwc:country" xlink:type="simple">China</named-content>; stateProvince: <named-content xmlns:xlink="http://www.w3.org/1999/xlink" content-type="dwc:stateProvince" xlink:type="simple">Yunnan</named-content>; county: <named-content xmlns:xlink="http://www.w3.org/1999/xlink" content-type="dwc:county" xlink:type="simple">Dehong</named-content>; verbatimLatitude: <named-content xmlns:xlink="http://www.w3.org/1999/xlink" content-type="dwc:verbatimLatitude" xlink:type="simple">24.8607°N</named-content>; verbatimLongitude: <named-content xmlns:xlink="http://www.w3.org/1999/xlink" content-type="dwc:verbatimLongitude" xlink:type="simple">98.2964°E</named-content>; <bold>Event:</bold> year: <named-content xmlns:xlink="http://www.w3.org/1999/xlink" content-type="dwc:year" xlink:type="simple">2019</named-content>; month: <named-content xmlns:xlink="http://www.w3.org/1999/xlink" content-type="dwc:month" xlink:type="simple">09</named-content>; day: <named-content xmlns:xlink="http://www.w3.org/1999/xlink" content-type="dwc:day" xlink:type="simple">22</named-content>; <bold>Record Level:</bold> collectionCode: <named-content xmlns:xlink="http://www.w3.org/1999/xlink" content-type="dwc:collectionCode" xlink:type="simple">CAU</named-content></p></list-item></list></tp:treatment-sec><tp:treatment-sec sec-type="Description"><title>Description</title><p>Habitus: Fig. <xref ref-type="fig" rid="F7837012">1</xref>; head and thorax: Fig. <xref ref-type="fig" rid="F7837016">2</xref>; wing: Fig. <xref ref-type="fig" rid="F7837020">3</xref>; female genitalia: Fig. <xref ref-type="fig" rid="F7837024">4</xref>.</p><p><italic><tp:taxon-name><tp:taxon-name-part taxon-name-part-type="genus" reg="Ogcogaster">Ogcogaster</tp:taxon-name-part><tp:taxon-name-part taxon-name-part-type="species" reg="segmentator">segmentator</tp:taxon-name-part></tp:taxon-name></italic> (Westwood, 1847) has been described before and we re-describe it here.</p><p>Body length 27.3 mm; forewing length 30.1 mm; hind-wing length 28.5 mm.</p><p>Head. Vertex yellowish-brown, with brown setae. Scape, pedicel and basal flagellum generally yellow, remaining part of flagellum generally dark brown. Compound eye divided by a transverse furrow, with upper part larger. Frons, gena, clypeus and labrum yellow, with pale yellow setae.</p><p>Thorax. Yellow, with obvious black stripes. Pronotum medially with a transversal black marking, laterally with dense pale setae. Meso- and metathorax with dense long seate, most pale, but some brown. Mesoprescutum and mesoscutellum each with a T-shaped black marking; mesonotum laterally with a pair of discontinuous reversed U-shaped black marking. Metanotum with a black marking.</p><p>Leg. Femur yellow, medially with a black marking; tibia yellow, distally dark brown; tibial spur stout, slightly curved; tarsus dark brown; pretarsal claw slightly curved, as long as tarsomere 5. Pro- and mesotarsomere 5 as long as combined length of tarsomeres 1–4. Metatarsomere 5 shorter than combined length of tarsomeres 1–4.</p><p>Wing. Forewing subcostal area yellow; crossveins near subcostal area each with a dark brown marking; pterostigma yellow; basal mediocubital crossveins each with a dark brown marking. Five presectoral crossveins present, with a biareolate cell; RP with five branches. Hind-wing marking similar to forewing, some indistinct dark brown markings posteriad pterostigma.</p><p>Abdomen. Yellow with many black stripes. Male genitalia. Tergite 9 very large, rhomboid-shaped with yellow and brownish pattern and medium-long stiff black hairs on margin caudally. In lateral view, tergite 9 with an acute apex caudo-ventrally. Ectropocts short, stiff, black setae, stronger inside than outside; in ventral views ectoprocts short, stiff, black seate, stronger inside than outside; in ventral view ectoprocts slightly curved downwards. Gonarcus (gonocoxites 11) hood-like, hairless, fused with parameres (gonocoxites 9), anterior side of parameres with tooth. Pelta present with seate, pulvini bag-like their hairs long and brownish. Setimere black, a bit longer than hairs on pulvini (<xref ref-type="bibr" rid="B7837246">Mészáros and Ábrahám 2003</xref>). Female genitalia. Gonocoxites 8 present as a pair of ovoid structures, with sparse short setae; gonapophyses 8 small, with sparse short setae. Gonocoxites 9 base separated, apex close, with sparse short setae. Ectoproct narrowed in lateral view, distally rounded.</p></tp:treatment-sec><tp:treatment-sec sec-type="Diagnosis"><title>Diagnosis</title><p>Body yellow with black markings. Scape, pedicel and basal flagellum generally yellow, but remaining part of flagellum generally dark brown. Meso- and metathorax with dense long seate, most pale, but some brown. Femur medially with a black marking. Subcostal area yellow; crossveins near subcostal area each with a dark brown marking; pterostigma yellow.</p></tp:treatment-sec><tp:treatment-sec sec-type="Distribution"><title>Distribution</title><p>New record to China (Yunnan); India (Himachal Pradesh, Jammu &amp; Kashmir, Karnataka, Maharashtra, Punjab, Uttar Pradesh); Pakistan (Azad Kashmir, Gilgit-Baltistan, Islamabad) (<xref ref-type="bibr" rid="B7837153">Ghosh and Sen 1977</xref>, <xref ref-type="bibr" rid="B7837246">Mészáros and Ábrahám 2003</xref>, <xref ref-type="bibr" rid="B7837171">Hassan and Liu 2021</xref>, <xref ref-type="bibr" rid="B7837273">Oswald 2022</xref>).</p></tp:treatment-sec><tp:treatment-sec><!--Section generated to contain objects referenced in tp:taxon-treatment.--><fig id="F7837012" position="float" orientation="portrait"><object-id xmlns:xlink="http://www.w3.org/1999/xlink" content-type="arpha" xlink:type="simple">966708FC-13E2-5A46-A4CB-FB85F1D3DAE1</object-id><object-id xmlns:xlink="http://www.w3.org/1999/xlink" content-type="doi" xlink:type="simple">10.3897/BDJ.10.e85742.figure1</object-id><label>Figure 1.</label><caption><p><italic><tp:taxon-name><tp:taxon-name-part taxon-name-part-type="genus" reg="Ogcogaster">Ogcogaster</tp:taxon-name-part><tp:taxon-name-part taxon-name-part-type="species" reg="segmentator">segmentator</tp:taxon-name-part></tp:taxon-name></italic> (Westwood, 1847), female habitus. Scale bar: 10.0 mm.</p></caption><graphic xmlns:xlink="http://www.w3.org/1999/xlink" xlink:href="bdj-10-e85742-g001.jpg" position="float" id="oo_673502.jpg" orientation="portrait" xlink:type="simple"><uri content-type="original_file" xlink:type="simple">https://binary.pensoft.net/fig/673502</uri></graphic></fig><fig id="F7837016" position="float" orientation="portrait"><object-id xmlns:xlink="http://www.w3.org/1999/xlink" content-type="arpha" xlink:type="simple">42E899F3-1E49-5667-AD5D-5574CDDCF916</object-id><object-id xmlns:xlink="http://www.w3.org/1999/xlink" content-type="doi" xlink:type="simple">10.3897/BDJ.10.e85742.figure2</object-id><label>Figure 2.</label><caption><p><italic><tp:taxon-name><tp:taxon-name-part taxon-name-part-type="genus" reg="Ogcogaster">Ogcogaster</tp:taxon-name-part><tp:taxon-name-part taxon-name-part-type="species" reg="segmentator">segmentator</tp:taxon-name-part></tp:taxon-name></italic> (Westwood, 1847), female. <bold>A</bold> head and thorax, dorsal view; <bold>B</bold> head, frontal view. Scale bar: 1 mm.</p></caption><graphic xmlns:xlink="http://www.w3.org/1999/xlink" xlink:href="bdj-10-e85742-g002.jpg" position="float" id="oo_673503.jpg" orientation="portrait" xlink:type="simple"><uri content-type="original_file" xlink:type="simple">https://binary.pensoft.net/fig/673503</uri></graphic></fig><fig id="F7837020" position="float" orientation="portrait"><object-id xmlns:xlink="http://www.w3.org/1999/xlink" content-type="arpha" xlink:type="simple">8B7FDAE4-1ED8-509B-BA67-F4FC293E20AB</object-id><object-id xmlns:xlink="http://www.w3.org/1999/xlink" content-type="doi" xlink:type="simple">10.3897/BDJ.10.e85742.figure3</object-id><label>Figure 3.</label><caption><p><italic><tp:taxon-name><tp:taxon-name-part taxon-name-part-type="genus" reg="Ogcogaster">Ogcogaster</tp:taxon-name-part><tp:taxon-name-part taxon-name-part-type="species" reg="segmentator">segmentator</tp:taxon-name-part></tp:taxon-name></italic> (Westwood, 1847), female, wings. Abbreviations: C: costa; Sc: subcostal; Pt: pterostigma; RA: radius anterior; RP: radius posterior; MA: media anterior; MP: media posterior; CuA: cubitus anterior; Cup: cubitus posterior; A: anal veins. Scale bar: 10 mm.</p></caption><graphic xmlns:xlink="http://www.w3.org/1999/xlink" xlink:href="bdj-10-e85742-g003.jpg" position="float" id="oo_673504.jpg" orientation="portrait" xlink:type="simple"><uri content-type="original_file" xlink:type="simple">https://binary.pensoft.net/fig/673504</uri></graphic></fig><fig id="F7837024" position="float" orientation="portrait"><object-id xmlns:xlink="http://www.w3.org/1999/xlink" content-type="arpha" xlink:type="simple">90B0CF18-E8B5-5BD1-ADB5-14CBC726CC30</object-id><object-id xmlns:xlink="http://www.w3.org/1999/xlink" content-type="doi" xlink:type="simple">10.3897/BDJ.10.e85742.figure4</object-id><label>Figure 4.</label><caption><p><italic><tp:taxon-name><tp:taxon-name-part taxon-name-part-type="genus" reg="Ogcogaster">Ogcogaster</tp:taxon-name-part><tp:taxon-name-part taxon-name-part-type="species" reg="segmentator">segmentator</tp:taxon-name-part></tp:taxon-name></italic> (Westwood, 1847), female, genitalia. <bold>A</bold> lateral view; <bold>B</bold> ventral view. Abbreviation: ect: ectoproct; gx: gonocoxites; gp: gonapophyses; S: sternite; T: tergite. Scale bar: 0.5 mm.</p></caption><graphic xmlns:xlink="http://www.w3.org/1999/xlink" xlink:href="bdj-10-e85742-g004.jpg" position="float" id="oo_708522.jpg" orientation="portrait" xlink:type="simple"><uri content-type="original_file" xlink:type="simple">https://binary.pensoft.net/fig/708522</uri></graphic></fig></tp:treatment-sec><ref-list><ref id="B7841909"><element-citation xmlns:xlink="http://www.w3.org/1999/xlink" publication-type="book" xlink:type="simple"><person-group person-group-type="author"><name name-style="western"><surname>Westwood</surname><given-names>J. O.</given-names></name></person-group><year>1847</year><source>The cabinet of oriental entomology; being a selection of the rarer and more beautiful species of insects, natives of India and the adjacent islands. The greater portion of which are now, for the first time, described and figured.</source><publisher-name>Smith</publisher-name><publisher-loc>London</publisher-loc><size units="page">88</size></element-citation></ref><ref id="B7841918"><element-citation xmlns:xlink="http://www.w3.org/1999/xlink" publication-type="article" xlink:type="simple"><person-group person-group-type="author"><name name-style="western"><surname>Navás</surname><given-names>L.</given-names></name></person-group><year>1924</year><article-title><tp:taxon-name><tp:taxon-name-part taxon-name-part-type="class">Insecta</tp:taxon-name-part></tp:taxon-name> orientalia. III Series</article-title><source>Memorie dell’Accademia Pontifica dei Nuovi Lincei, Rome</source><volume>2</volume><issue>7</issue><fpage>217</fpage><lpage>228</lpage></element-citation></ref><ref id="B7935074"><element-citation xmlns:xlink="http://www.w3.org/1999/xlink" publication-type="article" xlink:type="simple"><person-group person-group-type="author"><name name-style="western"><surname>Sala de Castellarnau</surname><given-names>I.</given-names></name></person-group><year>1946</year><article-title>Catálogo de neurópteros de la India.</article-title><source>Brotéria (Ciências Naturais)</source><volume>15</volume><fpage>114</fpage><lpage>128</lpage></element-citation></ref><ref id="B7837246"><element-citation xmlns:xlink="http://www.w3.org/1999/xlink" publication-type="article" xlink:type="simple"><person-group person-group-type="author"><name name-style="western"><surname>Mészáros</surname><given-names>Z.</given-names></name><name name-style="western"><surname>Ábrahám</surname><given-names>L.</given-names></name></person-group><year>2003</year><article-title>Ascalaphid studies II. New genera and species of tribe <tp:taxon-name><tp:taxon-name-part taxon-name-part-type="tribe">Ascalaphini</tp:taxon-name-part></tp:taxon-name> Weele 1908 from Palaearctic region (<tp:taxon-name><tp:taxon-name-part taxon-name-part-type="order">Neuroptera</tp:taxon-name-part></tp:taxon-name>: <tp:taxon-name><tp:taxon-name-part taxon-name-part-type="family">Ascalaphidae</tp:taxon-name-part></tp:taxon-name>).</article-title><source>Acta Phytopathologica et Entomologica Hungarica:</source><fpage>341</fpage><lpage>350</lpage></element-citation></ref><ref id="B7837171"><element-citation xmlns:xlink="http://www.w3.org/1999/xlink" publication-type="article" xlink:type="simple"><person-group person-group-type="author"><name name-style="western"><surname>Hassan</surname><given-names>M. ASGHAR</given-names></name><name name-style="western"><surname>Liu</surname><given-names>X. YUE</given-names></name></person-group><year>2021</year><article-title>Taxonomic notes on owlflies from Pakistan (<tp:taxon-name><tp:taxon-name-part taxon-name-part-type="order">Neuroptera</tp:taxon-name-part></tp:taxon-name>: <tp:taxon-name><tp:taxon-name-part taxon-name-part-type="family">Myrmeleontidae</tp:taxon-name-part></tp:taxon-name>: <tp:taxon-name><tp:taxon-name-part taxon-name-part-type="subfamily">Ascalaphinae</tp:taxon-name-part></tp:taxon-name>)</article-title><source>Zootaxa</source><volume>4970</volume><issue>3</issue><fpage>401</fpage><lpage>452</lpage><pub-id pub-id-type="doi">10.11646/zootaxa.4970.3.1</pub-id></element-citation></ref><ref id="B7837153"><element-citation xmlns:xlink="http://www.w3.org/1999/xlink" publication-type="article" xlink:type="simple"><person-group person-group-type="author"><name name-style="western"><surname>Ghosh</surname><given-names>S. K.</given-names></name><name name-style="western"><surname>Sen</surname><given-names>S.</given-names></name></person-group><year>1977</year><article-title>Check-list of Indian <tp:taxon-name><tp:taxon-name-part taxon-name-part-type="order">Planipennia</tp:taxon-name-part></tp:taxon-name> (Order <tp:taxon-name><tp:taxon-name-part taxon-name-part-type="order">Neuroptera</tp:taxon-name-part></tp:taxon-name>).</article-title><source>Records of the Zoological Survey of India:</source><fpage>277</fpage><lpage>326</lpage></element-citation></ref><ref id="B7837273"><element-citation xmlns:xlink="http://www.w3.org/1999/xlink" publication-type="website" xlink:type="simple"><person-group person-group-type="author"><name name-style="western"><surname>Oswald</surname><given-names>J. D.</given-names></name></person-group><article-title>Neuropterida Species of the World. Lacewing Digital Library, Research Publication No.1</article-title><uri xlink:type="simple">https://lacewing.tamu.edu/SpeciesCatalog/Main</uri><date-in-citation content-type="access-date">2022-03-15T00:00:00+02:00</date-in-citation></element-citation></ref></ref-list></tp:taxon-treatment>
